# Supplementary material for: Efficacy and safety of intrathecal dexamethasone combined with isoniazid in the treatment of tuberculous meningitis: a meta-analysis
Source: BMC Neurol. 2024 Jun 10;24:194. doi: 10.1186/s12883-024-03701-4 (PMC11163761; doi:10.1186/s12883-024-03701-4)
Supplement: Supplementary file 1 — Supplementary Material 1. [file 12883_2024_3701_MOESM1_ESM.xlsx]

## Sheet: Sheet1
Search terms
PICO	Mesh	Related variations
P	Tuberculosis, Meningeal	Meningeal Tuberculoses; Meningeal Tuberculosis; Tuberculoses, Meningeal; TB Meningitis; TB Meningitides; Tubercular Meningitis; Meningitides, Tubercular; Meningitis, Tubercular; Tubercular Meningitides; Meningitis, Tuberculous; Meningitides, Tuberculous; Tuberculous Meningitides;Tuberculous Meningitis; Tuberculosis Meningitis; Meningitides, Tuberculosis; Meningitis, Tuberculosis; Tuberculosis Men…
	Tuberculosis, Central Nervous System	Central Nervous System Tuberculosis
	Tuberculoma, Intracranial	Intracranial Tuberculoma; Abscess, Tubercular, Intracranial
I	Dexamethasone	Methylfluorprednisolone; Hexadecadrol; Decameth; Decaspray; Dexasone; Dexpak; Maxidex; Millicorten; Oradexon; Decaject; Decaject-L.A.; Decaject L.A.; Hexadrol
	Steroids	Steroid; Catatoxic Steroids;Steroids, Catatoxic
	Glucocorticoids	Glucocorticoid; Glucocorticoid Effect; Effect, Glucocorticoid; Glucorticoid Effects; Effects, Glucorticoid
	Isoniazid	Isonicotinic Acid Hydrazide; Hydrazide, Isonicotinic Acid; Phthivazide; Phthivazid; Isonicotinic Acid Vanillylidenehydrazide; Acid Vanillylidenehydrazide, Isonicotinic; Vanillylidenehydrazide, Isonicotinic Acid; Ftivazide; Tubazide; Isonex
	Injections, Spinal	intraspinal Injections; Injections, Intraspinal; Injection, Intraspinal; Intraspinal Injection; Spinal Injections; Injection, Spinal; Spinal Injection; Injections, Intrathecal; Injection, Intrathecal; Intrathecal Injection; Intrathecal Injections
PubMed search history
Search number	Query	Search Details	Results	Time
21	(((((((("Tuberculosis, Meningeal"[Mesh]) OR ((((((((((((((((((((((("Meningeal Tuberculoses") OR ("Meningeal Tuberculosis")) OR ("Tuberculoses, Meningeal")) OR ("TB Meningitis")) OR ("TB Meningitides")) OR ("Tubercular Meningitis")) OR ("Meningitides, Tubercular")) OR ("Meningitis, Tubercular")) OR ("Tubercular Meningitides")) OR ("Meningitis, Tuberculous")) OR ("Meningitides, Tuberculous")) OR ("…	(((((((("Tuberculosis, Meningeal"[Mesh]) OR ((((((((((((((((((((((("Meningeal Tuberculoses") OR ("Meningeal Tuberculosis")) OR ("Tuberculoses, Meningeal")) OR ("TB Meningitis")) OR ("TB Meningitides")) OR ("Tubercular Meningitis")) OR ("Meningitides, Tubercular")) OR ("Meningitis, Tubercular")) OR ("Tubercular Meningitides")) OR ("Meningitis, Tuberculous")) OR ("Meningitides, Tuberculous")) OR ("…	8	03:11:34
20	("Injections, Spinal"[Mesh]) OR ((((((((((("intraspinal Injections") OR ("Injections, Intraspinal")) OR ("Injection, Intraspinal")) OR ("Intraspinal Injection")) OR ("Spinal Injections")) OR ("Injection, Spinal")) OR ("Spinal Injection")) OR ("Injections, Intrathecal")) OR ("Injection, Intrathecal")) OR ("Intrathecal Injection")) OR ("Intrathecal Injections"))	"injections, spinal"[MeSH Terms] OR ("intraspinal Injections"[All Fields] OR "injections intraspinal"[All Fields] OR ("injections, spinal"[MeSH Terms] OR ("injections"[All Fields] AND "spinal"[All Fields]) OR "Spinal Injections"[All Fields] OR ("injection"[All Fields] AND "intraspinal"[All Fields])) OR "Intraspinal Injection"[All Fields] OR "Spinal Injections"[All Fields] OR "injection spinal"[Al…	29798	03:10:45
19	(((((((((("intraspinal Injections") OR ("Injections, Intraspinal")) OR ("Injection, Intraspinal")) OR ("Intraspinal Injection")) OR ("Spinal Injections")) OR ("Injection, Spinal")) OR ("Spinal Injection")) OR ("Injections, Intrathecal")) OR ("Injection, Intrathecal")) OR ("Intrathecal Injection")) OR ("Intrathecal Injections")	"intraspinal Injections"[All Fields] OR "injections intraspinal"[All Fields] OR ("injections, spinal"[MeSH Terms] OR ("injections"[All Fields] AND "spinal"[All Fields]) OR "Spinal Injections"[All Fields] OR ("injection"[All Fields] AND "intraspinal"[All Fields])) OR "Intraspinal Injection"[All Fields] OR "Spinal Injections"[All Fields] OR "injection spinal"[All Fields] OR "Spinal Injection"[All F…	29798	03:10:26
18	"Injections, Spinal"[Mesh]	"injections, spinal"[MeSH Terms]	17374	03:08:23
17	("Isoniazid"[Mesh]) OR (((((((((("Isonicotinic Acid Hydrazide") OR ("Hydrazide, Isonicotinic Acid")) OR ("Phthivazide")) OR ("Phthivazid")) OR ("Isonicotinic Acid Vanillylidenehydrazide")) OR ("Acid Vanillylidenehydrazide, Isonicotinic")) OR ("Vanillylidenehydrazide, Isonicotinic Acid")) OR (Ftivazide)) OR (Tubazide)) OR (Isonex))	("Isoniazid"[Mesh]) OR (((((((((("Isonicotinic Acid Hydrazide") OR ("Hydrazide, Isonicotinic Acid")) OR ("Phthivazide")) OR ("Phthivazid")) OR ("Isonicotinic Acid Vanillylidenehydrazide")) OR ("Acid Vanillylidenehydrazide, Isonicotinic")) OR ("Vanillylidenehydrazide, Isonicotinic Acid")) OR (Ftivazide)) OR (Tubazide)) OR (Isonex))	27138	03:07:59
16	((((((((("Isonicotinic Acid Hydrazide") OR ("Hydrazide, Isonicotinic Acid")) OR ("Phthivazide")) OR ("Phthivazid")) OR ("Isonicotinic Acid Vanillylidenehydrazide")) OR ("Acid Vanillylidenehydrazide, Isonicotinic")) OR ("Vanillylidenehydrazide, Isonicotinic Acid")) OR (Ftivazide)) OR (Tubazide)) OR (Isonex)	((((((((("Isonicotinic Acid Hydrazide") OR ("Hydrazide, Isonicotinic Acid")) OR ("Phthivazide")) OR ("Phthivazid")) OR ("Isonicotinic Acid Vanillylidenehydrazide")) OR ("Acid Vanillylidenehydrazide, Isonicotinic")) OR ("Vanillylidenehydrazide, Isonicotinic Acid")) OR (Ftivazide)) OR (Tubazide)) OR (Isonex)	27138	03:07:36
15	"Isoniazid"[Mesh]	"Isoniazid"[MeSH Terms]	19817	03:05:55
14	((((("Dexamethasone"[Mesh]) OR ((((((((((((("Methylfluorprednisolone") OR (Hexadecadrol)) OR (Decameth)) OR (Decaspray)) OR (Dexasone)) OR (Dexpak)) OR (Maxidex)) OR (Millicorten)) OR (Oradexon)) OR (Decaject)) OR (Decaject-L.A.)) OR (Decaject L.A.)) OR (Hexadrol))) OR ("Steroids"[Mesh])) OR (((Steroid) OR ("Catatoxic Steroids")) OR ("Steroids, Catatoxic"))) OR ("Glucocorticoids"[Mesh])) OR (((((…	"Dexamethasone"[MeSH Terms] OR ("Methylfluorprednisolone"[All Fields] OR ("Dexamethasone"[MeSH Terms] OR "Dexamethasone"[All Fields] OR "hexadecadrol"[All Fields]) OR ("Dexamethasone"[MeSH Terms] OR "Dexamethasone"[All Fields] OR "decameth"[All Fields]) OR ("Dexamethasone"[MeSH Terms] OR "Dexamethasone"[All Fields] OR "decaspray"[All Fields]) OR ("dexamethason"[All Fields] OR "Dexamethasone"[MeSH…	1230744	03:05:20
13	((((Glucocorticoid) OR ("Glucocorticoid Effect")) OR ("Effect, Glucocorticoid")) OR ("Glucorticoid Effects")) OR ("Effects, Glucorticoid")	"glucocorticoids"[Pharmacological Action] OR "glucocorticoids"[MeSH Terms] OR "glucocorticoids"[All Fields] OR "glucocorticoid"[All Fields] OR "Glucocorticoid Effect"[All Fields] OR "effect glucocorticoid"[All Fields] OR "Glucorticoid Effects"[All Fields] OR ("glucocorticoids"[Pharmacological Action] OR "glucocorticoids"[MeSH Terms] OR "glucocorticoids"[All Fields] OR ("effects"[All Fields] AND "…	254602	03:04:41
12	"Glucocorticoids"[Mesh]	"Glucocorticoids"[MeSH Terms]	71724	03:03:54
11	((Steroid) OR ("Catatoxic Steroids")) OR ("Steroids, Catatoxic")	"steroidal"[All Fields] OR "steroidals"[All Fields] OR "steroidic"[All Fields] OR "steroids"[MeSH Terms] OR "steroids"[All Fields] OR "steroid"[All Fields] OR "Catatoxic Steroids"[All Fields] OR ("steroids"[MeSH Terms] OR "steroids"[All Fields] OR ("steroids"[All Fields] AND "catatoxic"[All Fields]))	1159422	03:03:30
10	"Steroids"[Mesh]	"Steroids"[MeSH Terms]	930602	03:02:56
9	(((((((((((("Methylfluorprednisolone") OR (Hexadecadrol)) OR (Decameth)) OR (Decaspray)) OR (Dexasone)) OR (Dexpak)) OR (Maxidex)) OR (Millicorten)) OR (Oradexon)) OR (Decaject)) OR (Decaject-L.A.)) OR (Decaject L.A.)) OR (Hexadrol)	"Methylfluorprednisolone"[All Fields] OR "dexamethasone"[MeSH Terms] OR "dexamethasone"[All Fields] OR "hexadecadrol"[All Fields] OR "dexamethasone"[MeSH Terms] OR "dexamethasone"[All Fields] OR "decameth"[All Fields] OR "dexamethasone"[MeSH Terms] OR "dexamethasone"[All Fields] OR "decaspray"[All Fields] OR "dexamethason"[All Fields] OR "dexamethasone"[MeSH Terms] OR "dexamethasone"[All Fields] …	82193	03:02:22
8	"Dexamethasone"[Mesh]	"Dexamethasone"[MeSH Terms]	56218	03:00:40
7	((((("Tuberculosis, Meningeal"[Mesh]) OR ((((((((((((((((((((((("Meningeal Tuberculoses") OR ("Meningeal Tuberculosis")) OR ("Tuberculoses, Meningeal")) OR ("TB Meningitis")) OR ("TB Meningitides")) OR ("Tubercular Meningitis")) OR ("Meningitides, Tubercular")) OR ("Meningitis, Tubercular")) OR ("Tubercular Meningitides")) OR ("Meningitis, Tuberculous")) OR ("Meningitides, Tuberculous")) OR ("Tub…	((((("Tuberculosis, Meningeal"[Mesh]) OR ((((((((((((((((((((((("Meningeal Tuberculoses") OR ("Meningeal Tuberculosis")) OR ("Tuberculoses, Meningeal")) OR ("TB Meningitis")) OR ("TB Meningitides")) OR ("Tubercular Meningitis")) OR ("Meningitides, Tubercular")) OR ("Meningitis, Tubercular")) OR ("Tubercular Meningitides")) OR ("Meningitis, Tuberculous")) OR ("Meningitides, Tuberculous")) OR ("Tub…	10576	03:00:14
6	("Intracranial Tuberculoma") OR ("Abscess, Tubercular, Intracranial")	"Intracranial Tuberculoma"[All Fields] OR ("tuberculoma, intracranial"[MeSH Terms] OR ("tuberculoma"[All Fields] AND "intracranial"[All Fields]) OR "Intracranial Tuberculoma"[All Fields] OR ("abscess"[All Fields] AND "tubercular"[All Fields] AND "intracranial"[All Fields]))	1047	02:59:45
5	"Tuberculoma, Intracranial"[Mesh]	"tuberculoma, intracranial"[MeSH Terms]	688	02:59:15
4	"Central Nervous System Tuberculosis"	"Central Nervous System Tuberculosis"[All Fields]	698	02:58:10
3	"Tuberculosis, Central Nervous System"[Mesh]	"tuberculosis, central nervous system"[MeSH Terms]	8471	02:57:50
2	(((((((((((((((((((((("Meningeal Tuberculoses") OR ("Meningeal Tuberculosis")) OR ("Tuberculoses, Meningeal")) OR ("TB Meningitis")) OR ("TB Meningitides")) OR ("Tubercular Meningitis")) OR ("Meningitides, Tubercular")) OR ("Meningitis, Tubercular")) OR ("Tubercular Meningitides")) OR ("Meningitis, Tuberculous")) OR ("Meningitides, Tuberculous")) OR ("Tuberculous Meningitides")) OR ("Tuberculous …	(((((((((((((((((((((("Meningeal Tuberculoses") OR ("Meningeal Tuberculosis")) OR ("Tuberculoses, Meningeal")) OR ("TB Meningitis")) OR ("TB Meningitides")) OR ("Tubercular Meningitis")) OR ("Meningitides, Tubercular")) OR ("Meningitis, Tubercular")) OR ("Tubercular Meningitides")) OR ("Meningitis, Tuberculous")) OR ("Meningitides, Tuberculous")) OR ("Tuberculous Meningitides")) OR ("Tuberculous …	9382	02:57:22
1	"Tuberculosis, Meningeal"[Mesh]	"tuberculosis, meningeal"[MeSH Terms]	7500	02:52:27
		Embase search history
		('tuberculous meningitis'/exp OR 'meningeal tuberculoses':ti,ab,kw OR 'meningeal tuberculosis':ti,ab,kw OR 'tuberculoses, meningeal':ti,ab,kw OR 'tb meningitis':ti,ab,kw OR 'tb meningitides':ti,ab,kw OR 'tubercular meningitis':ti,ab,kw OR 'meningitis, tubercular':ti,ab,kw OR 'tubercular meningitides':ti,ab,kw OR 'meningitis, tuberculous':ti,ab,kw OR 'meningitides, tuberculous':ti,ab,kw OR 'tuberc…
		Cochranesearch history
	ID	Search	Hits
	#1	('Meningeal Tuberculoses'):ti,ab,kw OR ('Meningeal Tuberculosis'):ti,ab,kw OR ('Tuberculoses, Meningeal'):ti,ab,kw OR ('TB Meningitis'):ti,ab,kw OR ('TB Meningitides'):ti,ab,kw (Word variations have been searched)	250
	#2	MeSH descriptor: [Tuberculosis, Meningeal] explode all trees	114
	#3	('Tubercular Meningitis'):ti,ab,kw OR ('Meningitides, Tubercular'):ti,ab,kw OR ('Meningitis, Tubercular'):ti,ab,kw OR ('Tubercular Meningitides'):ti,ab,kw OR ('Meningitis, Tuberculous'):ti,ab,kw (Word variations have been searched)	220
	#4	('Meningitides, Tuberculous'):ti,ab,kw OR ('Tuberculous Meningitides'):ti,ab,kw OR ('Tuberculous Meningitis'):ti,ab,kw OR ('Tuberculosis Meningitis'):ti,ab,kw OR ('Meningitides, Tuberculosis'):ti,ab,kw (Word variations have been searched)	292
	#5	('Meningitis, Tuberculosis'):ti,ab,kw OR ('Tuberculosis Meningitides'):ti,ab,kw OR ('Tuberculous Hypertrophic Pachymeningitis'):ti,ab,kw OR ('Hypertrophic Pachymeningitides, Tuberculous'):ti,ab,kw OR ('Hypertrophic Pachymeningitis, Tuberculous'):ti,ab,kw (Word variations have been searched)	225
	#6	('Pachymeningitides, Tuberculous Hypertrophic'):ti,ab,kw OR ('Pachymeningitis, Tuberculous Hypertrophic'):ti,ab,kw OR ('Tuberculous Hypertrophic Pachymeningitides'):ti,ab,kw (Word variations have been searched)	0
	#7	#2 OR #1 OR #3 OR #4 OR #5 OR #6	313
	#8	('Central Nervous System Tuberculosis'):ti,ab,kw (Word variations have been searched)	59
	#9	('Intracranial Tuberculoma'):ti,ab,kw OR ('Abscess, Tubercular, Intracranial'):ti,ab,kw (Word variations have been searched)	5
	#10	MeSH descriptor: [Dexamethasone] explode all trees	6200
	#11	(Methylfluorprednisolone):ti,ab,kw OR (Hexadecadrol):ti,ab,kw OR (Decameth):ti,ab,kw OR (Decaspray):ti,ab,kw OR (Dexasone):ti,ab,kw (Word variations have been searched)	8
	#12	(Dexpak):ti,ab,kw OR (Maxidex):ti,ab,kw OR (Millicorten):ti,ab,kw OR (Oradexon):ti,ab,kw OR (Decaject):ti,ab,kw (Word variations have been searched)	41
	#13	('Decaject-L.A.'):ti,ab,kw OR ('Decaject L.A.'):ti,ab,kw OR (Hexadrol):ti,ab,kw (Word variations have been searched)	3
	#14	MeSH descriptor: [Tuberculoma, Intracranial] explode all trees	1
	#15	MeSH descriptor: [Tuberculosis, Central Nervous System] explode all trees	116
	#16	#8 OR #15	168
	#17	#14 OR #9	5
	#18	#7 OR #16 OR #17	355
	#19	#10 OR #11 OR #12 OR #13	6235
	#20	('Catatoxic Steroids'):ti,ab,kw OR (Steroid):ti,ab,kw OR ('Steroids, Catatoxic'):ti,ab,kw (Word variations have been searched)	37206
	#21	MeSH descriptor: [Steroids] explode all trees	75652
	#22	#20 OR #21	103767
	#23	MeSH descriptor: [Glucocorticoids] explode all trees	5984
	#24	(Glucocorticoid):ti,ab,kw OR ('Glucocorticoid Effect'):ti,ab,kw OR ('Effect, Glucocorticoid'):ti,ab,kw OR ('Glucorticoid Effects'):ti,ab,kw OR ('Effects, Glucorticoid'):ti,ab,kw (Word variations have been searched)	10985
	#25	#23 OR #24	10985
	#26	#19 OR #22 OR #25	107806
	#27	MeSH descriptor: [Isoniazid] explode all trees	975
	#28	('Isonicotinic Acid Hydrazide'):ti,ab,kw OR ('Hydrazide, Isonicotinic Acid'):ti,ab,kw OR (Phthivazide):ti,ab,kw OR (Phthivazid):ti,ab,kw OR ('Isonicotinic Acid Vanillylidenehydrazide'):ti,ab,kw (Word variations have been searched)	27
	#29	('Acid Vanillylidenehydrazide, Isonicotinic'):ti,ab,kw OR ('Vanillylidenehydrazide, Isonicotinic Acid'):ti,ab,kw OR (Ftivazide):ti,ab,kw OR (Tubazide):ti,ab,kw OR (Isonex):ti,ab,kw (Word variations have been searched)	1
	#30	#27 OR #28 OR #29	988
	#31	MeSH descriptor: [Injections, Spinal] explode all trees	1818
	#32	('intraspinal Injections'):ti,ab,kw OR ('Injections, Intraspinal'):ti,ab,kw OR ('Injection, Intraspinal'):ti,ab,kw OR ('Intraspinal Injection'):ti,ab,kw OR ('Spinal Injections'):ti,ab,kw (Word variations have been searched)	6565
	#33	('Injection, Spinal'):ti,ab,kw OR ('Spinal Injection'):ti,ab,kw OR ('Injections, Intrathecal'):ti,ab,kw OR ('Injection, Intrathecal'):ti,ab,kw OR ('Intrathecal Injection'):ti,ab,kw (Word variations have been searched)	6999
	#34	('Intrathecal Injections'):ti,ab,kw (Word variations have been searched)	2514
	#35	#31 OR #32 OR #33 OR #34	7462
	#36	#18 AND #26 AND #30 AND #35	0
